# Supplementary material for: Ni–Doped Pr0.7Ba0.3MnO3−δ Cathodes for Enhancing Electrolysis of CO2 in Solid Oxide Electrolytic Cells
Source: Molecules. 2024 Sep 21;29(18):4492. doi: 10.3390/molecules29184492 (PMC11435114; doi:10.3390/molecules29184492)
Supplement: Supplementary file 1 [file molecules-29-04492-s001.zip]

Archive with 1 entries (1 files):
- molecules-3182608-supplementary.pdf
